# Supplementary material for: Microbiome Profile of Dogs with Stage IV Multicentric Lymphoma: A Pilot Study
Source: Vet Sci. 2022 Aug 4;9(8):409. doi: 10.3390/vetsci9080409 (PMC9414525; doi:10.3390/vetsci9080409)
Supplement: Supplementary file 1 [file vetsci-09-00409-s001.zip]

Archive with 1 entries (1 files):
- vetsci-1808865-supplementary.pdf
